# Supplementary material for: Measuring hospital inpatient Procedure Access Inequality in the United States
Source: Health Aff Sch. 2024 Nov 6;2(11):qxae142. doi: 10.1093/haschl/qxae142 (PMC11574731; doi:10.1093/haschl/qxae142)
Supplement: qxae142_Supplementary_Data [file qxae142_supplementary_data.zip]

Archive with 10 entries (10 files):
- coi_disclosure PAI Bergman.docx
- coi_disclosure PAI Chikermane.docx
- coi_disclosure PAI Clancy.docx
- coi_disclosure PAI David.docx
- coi_disclosure PAI Giri.docx
- coi_disclosure PAI Gunnarsson.docx
- coi_disclosure PAI Nathan.docx
- coi_disclosure PAI Ryan.docx
- coi_disclosure PAI Thompson.docx
- PAI Supplementary material.pdf
